# Supplementary material for: A Genetic Polymorphism in the WDR72 Gene is Associated With Calcium Nephrolithiasis in the Chinese Han Population
Source: Front Genet. 2022 Jul 14;13:897051. doi: 10.3389/fgene.2022.897051 (PMC9333346; doi:10.3389/fgene.2022.897051)
Supplement: Supplementary file 1 [file DataSheet2.zip]

Archive with 33 entries (30 files):
- Data Sheet 2/
- Data Sheet 2/data-LJW-Front Genet/
- Data Sheet 2/data-LJW-Front Genet/Genotyping&association.xlsx
- Data Sheet 2/data-LJW-Front Genet/QTL/
- Data Sheet 2/data-LJW-Front Genet/QTL/WLJ01_UROIMPUQC_25OHD3.qassoc
- Data Sheet 2/data-LJW-Front Genet/QTL/WLJ01_UROIMPUQC_AKP.qassoc
- Data Sheet 2/data-LJW-Front Genet/QTL/WLJ01_UROIMPUQC_Alb.qassoc
- Data Sheet 2/data-LJW-Front Genet/QTL/WLJ01_UROIMPUQC_BMI.qassoc
- Data Sheet 2/data-LJW-Front Genet/QTL/WLJ01_UROIMPUQC_Ca.qassoc
- Data Sheet 2/data-LJW-Front Genet/QTL/WLJ01_UROIMPUQC_Cl.qassoc
- Data Sheet 2/data-LJW-Front Genet/QTL/WLJ01_UROIMPUQC_CO2.qassoc
- Data Sheet 2/data-LJW-Front Genet/QTL/WLJ01_UROIMPUQC_DM.assoc
- Data Sheet 2/data-LJW-Front Genet/QTL/WLJ01_UROIMPUQC_DM.qassoc
- Data Sheet 2/data-LJW-Front Genet/QTL/WLJ01_UROIMPUQC_GFR-T.qassoc
- Data Sheet 2/data-LJW-Front Genet/QTL/WLJ01_UROIMPUQC_Glu.qassoc
- Data Sheet 2/data-LJW-Front Genet/QTL/WLJ01_UROIMPUQC_HDL.qassoc
- Data Sheet 2/data-LJW-Front Genet/QTL/WLJ01_UROIMPUQC_HTN.assoc
- Data Sheet 2/data-LJW-Front Genet/QTL/WLJ01_UROIMPUQC_HTN.qassoc
- Data Sheet 2/data-LJW-Front Genet/QTL/WLJ01_UROIMPUQC_K.qassoc
- Data Sheet 2/data-LJW-Front Genet/QTL/WLJ01_UROIMPUQC_LDL.qassoc
- Data Sheet 2/data-LJW-Front Genet/QTL/WLJ01_UROIMPUQC_Mg.qassoc
- Data Sheet 2/data-LJW-Front Genet/QTL/WLJ01_UROIMPUQC_Na.qassoc
- Data Sheet 2/data-LJW-Front Genet/QTL/WLJ01_UROIMPUQC_P.qassoc
- Data Sheet 2/data-LJW-Front Genet/QTL/WLJ01_UROIMPUQC_PTH.qassoc
- Data Sheet 2/data-LJW-Front Genet/QTL/WLJ01_UROIMPUQC_Recurrent.assoc
- Data Sheet 2/data-LJW-Front Genet/QTL/WLJ01_UROIMPUQC_Recurrent.qassoc
- Data Sheet 2/data-LJW-Front Genet/QTL/WLJ01_UROIMPUQC_SCr.qassoc
- Data Sheet 2/data-LJW-Front Genet/QTL/WLJ01_UROIMPUQC_TC.qassoc
- Data Sheet 2/data-LJW-Front Genet/QTL/WLJ01_UROIMPUQC_TG.qassoc
- Data Sheet 2/data-LJW-Front Genet/QTL/WLJ01_UROIMPUQC_U-Ca.qassoc
- Data Sheet 2/data-LJW-Front Genet/QTL/WLJ01_UROIMPUQC_U-P.qassoc
- Data Sheet 2/data-LJW-Front Genet/QTL/WLJ01_UROIMPUQC_UA.qassoc
- Data Sheet 2/data-LJW-Front Genet/QTL/WLJ01_UROIMPUQC_Urea.qassoc
