# Supplementary material for: A Genetic Polymorphism in the WDR72 Gene is Associated With Calcium Nephrolithiasis in the Chinese Han Population
Source: Front Genet. 2022 Jul 14;13:897051. doi: 10.3389/fgene.2022.897051 (PMC9333346; doi:10.3389/fgene.2022.897051)
Supplement: Supplementary file 1 [file DataSheet2.zip › Data Sheet 2/data-LJW-Front Genet/QTL/WLJ01_UROIMPUQC_25OHD3.qassoc]

 CHR          SNP         BP    NMISS       BETA         SE         R2        T            P 
   1   rs10917002   21836340       59      1.479       3.16   0.003831   0.4682       0.6414 
   1    rs1256328   21896767       60      3.968      3.534    0.02128    1.123       0.2661 
   2     rs780093   27742603       60     0.4674      3.077  0.0003976   0.1519       0.8798 
   2   rs13003198  234257105       54      4.149      3.257    0.03026    1.274       0.2084 
   3    rs7627468  121946099       51     -2.661      3.572     0.0112  -0.7451       0.4598 
   4    rs1481012   89039082       60      4.081      3.013    0.03066    1.354       0.1809 
   5   rs12654812  176794191       60       3.16       3.56    0.01341   0.8878       0.3783 
   5   rs56235845  176798040       59      1.523      3.889   0.002685   0.3917       0.6967 
   6   rs77648599  160624115       58     -5.633      17.07    0.00194  -0.3299       0.7427 
   7   rs12539707   27626165       60      3.386      6.491   0.004669   0.5216        0.604 
   7   rs12666466   30916430       60      6.511       6.45    0.01727    1.009       0.3169 
  11    rs4529910  111243102       56     -5.329       3.24    0.04769   -1.644       0.1059 
  13    rs1037271   42779410       55     -2.774      3.296     0.0132  -0.8419       0.4037 
  15     rs578595   53997089       52     -3.446      5.227   0.008618  -0.6593       0.5127 
  16     rs889299   23381914       60    -0.2083      3.277  6.966e-05 -0.06357       0.9495 
  17    rs1010269   59448945       50      6.114       3.31    0.06636    1.847      0.07091 
  17    rs4793434   70352537       60      4.361      3.273     0.0297    1.332        0.188 
  19    rs3760702   14588237       57      5.865      4.046     0.0368     1.45       0.1529 
  21     rs219780   37833307       60         NA         NA         NA       NA           NA 
  21  rs199565725   37835238       60         NA         NA         NA       NA           NA 
  21   rs12626330   37835982       59     -3.089      3.075     0.0174   -1.005       0.3193 
  22   rs13054904   23410918       60      6.333      7.959     0.0108   0.7957       0.4294 
