# Supplementary material for: A Genetic Polymorphism in the WDR72 Gene is Associated With Calcium Nephrolithiasis in the Chinese Han Population
Source: Front Genet. 2022 Jul 14;13:897051. doi: 10.3389/fgene.2022.897051 (PMC9333346; doi:10.3389/fgene.2022.897051)
Supplement: Supplementary file 1 [file DataSheet2.zip › Data Sheet 2/data-LJW-Front Genet/QTL/WLJ01_UROIMPUQC_Alb.qassoc]

 CHR          SNP         BP    NMISS       BETA         SE         R2        T            P 
   1   rs10917002   21836340      613     -0.456     0.2543   0.005235   -1.793      0.07343 
   1    rs1256328   21896767      625    0.05282     0.2824  5.615e-05    0.187       0.8517 
   2     rs780093   27742603      625    -0.5826     0.2306    0.01014   -2.526      0.01177 
   2   rs13003198  234257105      562     0.0169     0.2432  8.628e-06  0.06951       0.9446 
   3    rs7627468  121946099      548     0.3063      0.236   0.003075    1.298       0.1949 
   4    rs1481012   89039082      625     0.2088     0.2428   0.001186   0.8602         0.39 
   5   rs12654812  176794191      625    -0.1887     0.2502  0.0009119  -0.7541       0.4511 
   5   rs56235845  176798040      579    -0.1738     0.2963  0.0005959  -0.5866       0.5577 
   6   rs77648599  160624115      601   0.008275      1.088   9.66e-08 0.007607       0.9939 
   7   rs12539707   27626165      620    -0.1582     0.4658  0.0001867  -0.3397       0.7342 
   7   rs12666466   30916430      625     0.2852     0.3997  0.0008166   0.7136       0.4758 
  11    rs4529910  111243102      565     0.3051     0.2509   0.002619    1.216       0.2246 
  13    rs1037271   42779410      583    -0.1432     0.2453  0.0005865  -0.5839       0.5595 
  15     rs578595   53997089      536    -0.2014       0.37  0.0005548  -0.5445       0.5864 
  16     rs889299   23381914      625    -0.4572     0.2368    0.00595   -1.931      0.05392 
  17    rs1010269   59448945      556    -0.0219     0.2632   1.25e-05  -0.0832       0.9337 
  17    rs4793434   70352537      625    -0.4768     0.2481   0.005893   -1.922       0.0551 
  19    rs3760702   14588237      568     0.2737     0.2981   0.001487   0.9181       0.3589 
  21     rs219780   37833307      625         NA         NA         NA       NA           NA 
  21  rs199565725   37835238      624         NA         NA         NA       NA           NA 
  21   rs12626330   37835982      589     0.1475     0.2393  0.0006469   0.6164       0.5379 
  22   rs13054904   23410918      619     -0.571     0.6339   0.001313  -0.9007       0.3681 
