# Supplementary material for: A Genetic Polymorphism in the WDR72 Gene is Associated With Calcium Nephrolithiasis in the Chinese Han Population
Source: Front Genet. 2022 Jul 14;13:897051. doi: 10.3389/fgene.2022.897051 (PMC9333346; doi:10.3389/fgene.2022.897051)
Supplement: Supplementary file 1 [file DataSheet2.zip › Data Sheet 2/data-LJW-Front Genet/QTL/WLJ01_UROIMPUQC_Cl.qassoc]

 CHR          SNP         BP    NMISS       BETA         SE         R2        T            P 
   1   rs10917002   21836340      308        1.1     0.6996   0.008013    1.572       0.1169 
   1    rs1256328   21896767      310   -0.09653     0.8157  4.546e-05  -0.1183       0.9059 
   2     rs780093   27742603      310      0.783     0.6772   0.004321    1.156       0.2485 
   2   rs13003198  234257105      277    -0.5869     0.5532   0.004076   -1.061       0.2897 
   3    rs7627468  121946099      277    -0.2823     0.7926   0.000461  -0.3561        0.722 
   4    rs1481012   89039082      310     0.9131     0.6719   0.005961    1.359       0.1751 
   5   rs12654812  176794191      310     0.3476     0.7096  0.0007783   0.4898       0.6246 
   5   rs56235845  176798040      286     0.1611     0.8881  0.0001159   0.1814       0.8562 
   6   rs77648599  160624115      305      1.784      4.917  0.0004341   0.3628        0.717 
   7   rs12539707   27626165      309     0.4201      1.403  0.0002918   0.2993       0.7649 
   7   rs12666466   30916430      310     0.9182      1.101   0.002252   0.8337       0.4051 
  11    rs4529910  111243102      286     -1.007     0.7422   0.006436   -1.356       0.1761 
  13    rs1037271   42779410      289     0.2567      0.214   0.004985    1.199       0.2315 
  15     rs578595   53997089      264     0.5324     0.8509   0.001492   0.6257       0.5321 
  16     rs889299   23381914      310     0.8616     0.6833   0.005136    1.261       0.2083 
  17    rs1010269   59448945      276    -0.1662     0.7715  0.0001694  -0.2155       0.8296 
  17    rs4793434   70352537      310     -1.039     0.7078    0.00695   -1.468       0.1431 
  19    rs3760702   14588237      283    -0.4795     0.8797   0.001056   -0.545       0.5862 
  21     rs219780   37833307      310         NA         NA         NA       NA           NA 
  21  rs199565725   37835238      309         NA         NA         NA       NA           NA 
  21   rs12626330   37835982      286      0.376     0.7242  0.0009482   0.5192        0.604 
  22   rs13054904   23410918      308      1.133      1.831    0.00125   0.6187       0.5366 
