# Supplementary material for: A Genetic Polymorphism in the WDR72 Gene is Associated With Calcium Nephrolithiasis in the Chinese Han Population
Source: Front Genet. 2022 Jul 14;13:897051. doi: 10.3389/fgene.2022.897051 (PMC9333346; doi:10.3389/fgene.2022.897051)
Supplement: Supplementary file 1 [file DataSheet2.zip › Data Sheet 2/data-LJW-Front Genet/QTL/WLJ01_UROIMPUQC_CO2.qassoc]

 CHR          SNP         BP    NMISS       BETA         SE         R2        T            P 
   1   rs10917002   21836340      613   -0.03629     0.1738  7.134e-05  -0.2088       0.8347 
   1    rs1256328   21896767      625  -0.004793     0.1934  9.859e-07 -0.02478       0.9802 
   2     rs780093   27742603      625     0.1609     0.1575   0.001671    1.021       0.3076 
   2   rs13003198  234257105      562    -0.1152     0.1661  0.0008577  -0.6934       0.4884 
   3    rs7627468  121946099      547   -0.06568     0.1718  0.0002682  -0.3824       0.7023 
   4    rs1481012   89039082      625   -0.05344     0.1654  0.0001676  -0.3232       0.7467 
   5   rs12654812  176794191      625    -0.2227     0.1703   0.002739   -1.308       0.1914 
   5   rs56235845  176798040      579    -0.2835      0.201   0.003436    -1.41       0.1589 
   6   rs77648599  160624115      601      1.066      0.734   0.003506    1.452       0.1471 
   7   rs12539707   27626165      620     0.4128     0.3098   0.002864    1.332       0.1832 
   7   rs12666466   30916430      625    -0.2965     0.2721   0.001903    -1.09       0.2762 
  11    rs4529910  111243102      565     0.1299     0.1675   0.001067   0.7754       0.4384 
  13    rs1037271   42779410      583     0.1315     0.1652    0.00109   0.7961       0.4263 
  15     rs578595   53997089      536    -0.1527     0.2669  0.0006125  -0.5721       0.5675 
  16     rs889299   23381914      625    0.03506     0.1618  7.541e-05   0.2168       0.8285 
  17    rs1010269   59448945      556      0.248     0.1802    0.00341    1.377       0.1692 
  17    rs4793434   70352537      625   -0.06783     0.1696  0.0002567  -0.3999       0.6893 
  19    rs3760702   14588237      568    -0.0316     0.2037  4.251e-05  -0.1551       0.8768 
  21     rs219780   37833307      625         NA         NA         NA       NA           NA 
  21  rs199565725   37835238      624         NA         NA         NA       NA           NA 
  21   rs12626330   37835982      589    -0.3602     0.1619   0.008365   -2.225      0.02645 
  22   rs13054904   23410918      619      0.191     0.4309  0.0003183   0.4433       0.6577 
