# Supplementary material for: A Genetic Polymorphism in the WDR72 Gene is Associated With Calcium Nephrolithiasis in the Chinese Han Population
Source: Front Genet. 2022 Jul 14;13:897051. doi: 10.3389/fgene.2022.897051 (PMC9333346; doi:10.3389/fgene.2022.897051)
Supplement: Supplementary file 1 [file DataSheet2.zip › Data Sheet 2/data-LJW-Front Genet/QTL/WLJ01_UROIMPUQC_DM.assoc]

 CHR          SNP         BP   A1      F_A      F_U   A2        CHISQ            P           OR           SE          L95          U95 
   1   rs10917002   21836340    T   0.3036   0.2877    C       0.1767       0.6743        1.079        0.181       0.7568        1.538 
   1    rs1256328   21896767    T   0.2118   0.2181    C      0.03484       0.8519       0.9631       0.2016       0.6487         1.43 
   2     rs780093   27742603    C   0.3941   0.4704    T        3.444      0.06349       0.7323       0.1684       0.5265        1.019 
   2   rs13003198  234257105    T   0.4091   0.4259    C       0.1543       0.6945       0.9331       0.1763       0.6605        1.318 
   3    rs7627468  121946099    G   0.4452   0.4695    A       0.2995       0.5842       0.9068       0.1788       0.6388        1.287 
   4    rs1481012   89039082    G   0.2941   0.3336    A        1.041       0.3076       0.8322       0.1803       0.5845        1.185 
   5   rs12654812  176794191    A   0.2412   0.2994    G        2.415       0.1202       0.7436       0.1912       0.5112        1.082 
   5   rs56235845  176798040    G   0.1795   0.2211    T        1.384       0.2394       0.7706       0.2221       0.4986        1.191 
   6   rs77648599  160624115    G        0   0.0125    T        2.072         0.15            0          inf            0          nan 
   7   rs12539707   27626165    T  0.09036  0.07156    C       0.7411       0.3893        1.289       0.2954       0.7223          2.3 
   7   rs12666466   30916430    G  0.07059  0.09335    C       0.9267       0.3357       0.7377       0.3171       0.3962        1.373 
  11    rs4529910  111243102    G     0.38   0.4267    T        1.164       0.2807       0.8235       0.1802       0.5785        1.172 
  13    rs1037271   42779410    T   0.4312   0.4147    C       0.1559        0.693         1.07        0.172        0.764        1.499 
  15     rs578595   53997089    A   0.1761   0.1148    C        4.288      0.03837        1.647       0.2431        1.023        2.653 
  16     rs889299   23381914    A   0.3353   0.3457    G      0.06988       0.7915       0.9549       0.1746       0.6782        1.345 
  17    rs1010269   59448945    A   0.3312   0.3729    G       0.9955       0.3184       0.8326       0.1838       0.5808        1.194 
  17    rs4793434   70352537    G   0.3706   0.3272    C        1.247       0.2642        1.211       0.1715       0.8651        1.695 
  19    rs3760702   14588237    A   0.2078   0.2043    G      0.01016       0.9197        1.022       0.2138        0.672        1.554 
  21     rs219780   37833307    A        0        0    G           NA           NA           NA           NA           NA           NA 
  21  rs199565725   37835238    0        0        0  AAC           NA           NA           NA           NA           NA           NA 
  21   rs12626330   37835982    G   0.4695   0.4902    C       0.2409       0.6236       0.9206       0.1686       0.6616        1.281 
  22   rs13054904   23410918    A  0.03614  0.03724    T     0.004865       0.9444       0.9694        0.446       0.4045        2.323 
