# Supplementary material for: A Genetic Polymorphism in the WDR72 Gene is Associated With Calcium Nephrolithiasis in the Chinese Han Population
Source: Front Genet. 2022 Jul 14;13:897051. doi: 10.3389/fgene.2022.897051 (PMC9333346; doi:10.3389/fgene.2022.897051)
Supplement: Supplementary file 1 [file DataSheet2.zip › Data Sheet 2/data-LJW-Front Genet/QTL/WLJ01_UROIMPUQC_GFR-T.qassoc]

 CHR          SNP         BP    NMISS       BETA         SE         R2        T            P 
   1   rs10917002   21836340      249     0.1747      2.019   3.03e-05  0.08652       0.9311 
   1    rs1256328   21896767      256      1.737      2.155   0.002552   0.8061       0.4209 
   2     rs780093   27742603      256    -0.5309        1.7  0.0003838  -0.3123       0.7551 
   2   rs13003198  234257105      231    -0.7789      1.765  0.0008493  -0.4412       0.6595 
   3    rs7627468  121946099      224      1.685      1.887   0.003581   0.8932       0.3727 
   4    rs1481012   89039082      256     0.7291      1.937  0.0005576   0.3765       0.7069 
   5   rs12654812  176794191      256    -0.6906      1.976  0.0004805  -0.3494       0.7271 
   5   rs56235845  176798040      241    -0.6726      2.295  0.0003591   -0.293       0.7698 
   6   rs77648599  160624115      240      14.66      5.886    0.02538     2.49      0.01347 
   7   rs12539707   27626165      253    -0.4097      3.415  5.732e-05    -0.12       0.9046 
   7   rs12666466   30916430      256     -1.333      2.985  0.0007844  -0.4465       0.6556 
  11    rs4529910  111243102      225      1.629      1.888   0.003327   0.8628       0.3892 
  13    rs1037271   42779410      241      1.755      1.814   0.003901   0.9674       0.3343 
  15     rs578595   53997089      215     -1.112      2.942  0.0006704   -0.378       0.7058 
  16     rs889299   23381914      256      2.719      1.818   0.008733    1.496       0.1359 
  17    rs1010269   59448945      227     -2.829       1.97   0.009076   -1.436       0.1525 
  17    rs4793434   70352537      256     0.3488       1.91  0.0001313   0.1826       0.8552 
  19    rs3760702   14588237      224     0.3924       2.17  0.0001472   0.1808       0.8567 
  21     rs219780   37833307      256         NA         NA         NA       NA           NA 
  21  rs199565725   37835238      255         NA         NA         NA       NA           NA 
  21   rs12626330   37835982      246     0.3609      1.779  0.0001687   0.2029       0.8394 
  22   rs13054904   23410918      252     -3.609      4.502   0.002563  -0.8015       0.4236 
