# Supplementary material for: A Genetic Polymorphism in the WDR72 Gene is Associated With Calcium Nephrolithiasis in the Chinese Han Population
Source: Front Genet. 2022 Jul 14;13:897051. doi: 10.3389/fgene.2022.897051 (PMC9333346; doi:10.3389/fgene.2022.897051)
Supplement: Supplementary file 1 [file DataSheet2.zip › Data Sheet 2/data-LJW-Front Genet/QTL/WLJ01_UROIMPUQC_Glu.qassoc]

 CHR          SNP         BP    NMISS       BETA         SE         R2        T            P 
   1   rs10917002   21836340      607   -0.09714    0.07839   0.002532   -1.239       0.2157 
   1    rs1256328   21896767      619   -0.04352    0.08612  0.0004137  -0.5053       0.6135 
   2     rs780093   27742603      619     0.0732    0.07082   0.001729    1.034       0.3017 
   2   rs13003198  234257105      556    0.01475    0.07332  7.306e-05   0.2012       0.8406 
   3    rs7627468  121946099      543    -0.1027    0.07883   0.003125   -1.302       0.1934 
   4    rs1481012   89039082      619   0.007747    0.07404  1.774e-05   0.1046       0.9167 
   5   rs12654812  176794191      619    -0.1579    0.07608   0.006929   -2.075      0.03841 
   5   rs56235845  176798040      574    -0.1607    0.09173    0.00534   -1.752      0.08024 
   6   rs77648599  160624115      596    -0.3112     0.3319   0.001478  -0.9375       0.3489 
   7   rs12539707   27626165      614     0.1014     0.1399  0.0008573   0.7247       0.4689 
   7   rs12666466   30916430      619    0.00828     0.1217  7.502e-06  0.06803       0.9458 
  11    rs4529910  111243102      559     0.1171    0.07623   0.004218    1.536       0.1251 
  13    rs1037271   42779410      578   -0.08902    0.07528   0.002422   -1.183       0.2375 
  15     rs578595   53997089      530     0.2855     0.1081    0.01304    2.641     0.008516 
  16     rs889299   23381914      619    -0.1324    0.07246   0.005383   -1.827      0.06813 
  17    rs1010269   59448945      551     -0.181    0.07422    0.01072   -2.439      0.01506 
  17    rs4793434   70352537      619  -0.008285    0.07633  1.909e-05  -0.1085       0.9136 
  19    rs3760702   14588237      562   -0.03099    0.09296  0.0001985  -0.3334       0.7389 
  21     rs219780   37833307      619         NA         NA         NA       NA           NA 
  21  rs199565725   37835238      618         NA         NA         NA       NA           NA 
  21   rs12626330   37835982      583    0.02008    0.07184  0.0001345   0.2795       0.7799 
  22   rs13054904   23410918      613     0.2961     0.1929    0.00384    1.535       0.1254 
