# Supplementary material for: A Genetic Polymorphism in the WDR72 Gene is Associated With Calcium Nephrolithiasis in the Chinese Han Population
Source: Front Genet. 2022 Jul 14;13:897051. doi: 10.3389/fgene.2022.897051 (PMC9333346; doi:10.3389/fgene.2022.897051)
Supplement: Supplementary file 1 [file DataSheet2.zip › Data Sheet 2/data-LJW-Front Genet/QTL/WLJ01_UROIMPUQC_HDL.qassoc]

 CHR          SNP         BP    NMISS       BETA         SE         R2        T            P 
   1   rs10917002   21836340       58   -0.02451    0.04312   0.005734  -0.5683       0.5721 
   1    rs1256328   21896767       58     0.0223      0.047   0.004006   0.4746       0.6369 
   2     rs780093   27742603       58   -0.05638     0.0394    0.03528   -1.431        0.158 
   2   rs13003198  234257105       49    0.04295    0.04269    0.02109    1.006       0.3195 
   3    rs7627468  121946099       51    0.04692    0.04212     0.0247    1.114       0.2707 
   4    rs1481012   89039082       58    0.03528     0.0368    0.01615   0.9587       0.3418 
   5   rs12654812  176794191       58   -0.02602    0.04154   0.006956  -0.6263       0.5337 
   5   rs56235845  176798040       53   -0.00628    0.04944  0.0003162   -0.127       0.8994 
   6   rs77648599  160624115       58   -0.03526     0.2147  0.0004817  -0.1643       0.8701 
   7   rs12539707   27626165       58    0.09333    0.09092    0.01847    1.027        0.309 
   7   rs12666466   30916430       58    0.03802    0.06101   0.006885   0.6231       0.5358 
  11    rs4529910  111243102       54   -0.03753    0.04101    0.01585   -0.915       0.3644 
  13    rs1037271   42779410       53   0.007152    0.04037  0.0006151   0.1772       0.8601 
  15     rs578595   53997089       49   -0.07009    0.06084    0.02746   -1.152       0.2551 
  16     rs889299   23381914       58   -0.02537    0.04007   0.007109  -0.6332       0.5292 
  17    rs1010269   59448945       51   -0.02223    0.04891   0.004197  -0.4545       0.6515 
  17    rs4793434   70352537       58   -0.04404    0.04564    0.01636  -0.9649       0.3387 
  19    rs3760702   14588237       50    0.02654    0.04765    0.00642   0.5569       0.5802 
  21     rs219780   37833307       58         NA         NA         NA       NA           NA 
  21  rs199565725   37835238       57         NA         NA         NA       NA           NA 
  21   rs12626330   37835982       50   -0.03033    0.04272     0.0104  -0.7101       0.4811 
  22   rs13054904   23410918       58   -0.04051    0.09161    0.00348  -0.4422         0.66 
