# Supplementary material for: A Genetic Polymorphism in the WDR72 Gene is Associated With Calcium Nephrolithiasis in the Chinese Han Population
Source: Front Genet. 2022 Jul 14;13:897051. doi: 10.3389/fgene.2022.897051 (PMC9333346; doi:10.3389/fgene.2022.897051)
Supplement: Supplementary file 1 [file DataSheet2.zip › Data Sheet 2/data-LJW-Front Genet/QTL/WLJ01_UROIMPUQC_HTN.assoc]

 CHR          SNP         BP   A1      F_A      F_U   A2        CHISQ            P           OR           SE          L95          U95 
   1   rs10917002   21836340    T   0.3277   0.2665    C        5.273      0.02166        1.341       0.1281        1.044        1.724 
   1    rs1256328   21896767    T   0.2146   0.2189    C      0.03261       0.8567       0.9748       0.1412       0.7392        1.286 
   2     rs780093   27742603    C   0.4542   0.4637    T        0.109       0.7413       0.9622       0.1167       0.7655        1.209 
   2   rs13003198  234257105    T   0.4343   0.4171    C       0.3183       0.5727        1.073       0.1242       0.8408        1.368 
   3    rs7627468  121946099    G    0.469   0.4645    A      0.02156       0.8833        1.018       0.1245       0.7979          1.3 
   4    rs1481012   89039082    G   0.3208   0.3329    A       0.1955       0.6584       0.9466       0.1241       0.7423        1.207 
   5   rs12654812  176794191    A   0.2729   0.3031    G        1.306       0.2531        0.863        0.129       0.6703        1.111 
   5   rs56235845  176798040    G   0.1991   0.2256    T        1.139       0.2858       0.8532       0.1489       0.6373        1.142 
   6   rs77648599  160624115    G 0.002174  0.01613    T        5.183      0.02281       0.1329        1.043      0.01722        1.025 
   7   rs12539707   27626165    T  0.07839  0.07143    C       0.2067       0.6493        1.106       0.2211       0.7168        1.706 
   7   rs12666466   30916430    G      0.1   0.0842    C       0.9002       0.3427        1.209       0.1999       0.8168        1.788 
  11    rs4529910  111243102    G   0.4074   0.4286    T        0.491       0.4835       0.9167       0.1242       0.7186        1.169 
  13    rs1037271   42779410    T   0.4089    0.422    C       0.1958       0.6582       0.9474       0.1221       0.7458        1.204 
  15     rs578595   53997089    A   0.1373   0.1141    C        1.257       0.2623        1.235       0.1885       0.8535        1.787 
  16     rs889299   23381914    A   0.3167   0.3614    G        2.624       0.1053       0.8189       0.1235       0.6429        1.043 
  17    rs1010269   59448945    A   0.3773   0.3605    G        0.321        0.571        1.075       0.1269       0.8379        1.378 
  17    rs4793434   70352537    G   0.3667   0.3122    C        3.956       0.0467        1.276       0.1225        1.003        1.622 
  19    rs3760702   14588237    A   0.2313   0.1871    G        3.266      0.07074        1.307       0.1483       0.9772        1.748 
  21     rs219780   37833307    A        0        0    G           NA           NA           NA           NA           NA           NA 
  21  rs199565725   37835238    0        0        0  AAC           NA           NA           NA           NA           NA           NA 
  21   rs12626330   37835982    G   0.4716   0.4972    C       0.7359        0.391       0.9025       0.1196       0.7139        1.141 
  22   rs13054904   23410918    A  0.02731  0.04319    T        2.071       0.1501        0.622       0.3328        0.324        1.194 
