# Supplementary material for: A Genetic Polymorphism in the WDR72 Gene is Associated With Calcium Nephrolithiasis in the Chinese Han Population
Source: Front Genet. 2022 Jul 14;13:897051. doi: 10.3389/fgene.2022.897051 (PMC9333346; doi:10.3389/fgene.2022.897051)
Supplement: Supplementary file 1 [file DataSheet2.zip › Data Sheet 2/data-LJW-Front Genet/QTL/WLJ01_UROIMPUQC_Mg.qassoc]

 CHR          SNP         BP    NMISS       BETA         SE         R2        T            P 
   1   rs10917002   21836340      593   -0.06254    0.06223   0.001706   -1.005       0.3153 
   1    rs1256328   21896767      605   -0.04017    0.06777  0.0005825  -0.5929       0.5535 
   2     rs780093   27742603      605    0.08325    0.05579   0.003679    1.492       0.1362 
   2   rs13003198  234257105      543   -0.07019    0.06067   0.002468   -1.157       0.2478 
   3    rs7627468  121946099      529   0.007373    0.06512  2.432e-05   0.1132       0.9099 
   4    rs1481012   89039082      605   -0.06192    0.05877   0.001838   -1.054       0.2925 
   5   rs12654812  176794191      605   -0.04939    0.06089    0.00109  -0.8112       0.4176 
   5   rs56235845  176798040      562   -0.05624    0.07383   0.001035  -0.7618       0.4465 
   6   rs77648599  160624115      582   -0.01252     0.2607  3.977e-06 -0.04803       0.9617 
   7   rs12539707   27626165      600   -0.05851     0.1127  0.0004508  -0.5193       0.6037 
   7   rs12666466   30916430      605   -0.03682    0.09559   0.000246  -0.3852       0.7002 
  11    rs4529910  111243102      547    0.01125     0.0624  5.968e-05   0.1804       0.8569 
  13    rs1037271   42779410      563     0.0193    0.06058  0.0001808   0.3185       0.7502 
  15     rs578595   53997089      517   -0.05342     0.1014  0.0005384  -0.5267       0.5986 
  16     rs889299   23381914      605    0.02596    0.05731  0.0003402    0.453       0.6507 
  17    rs1010269   59448945      538     0.0297    0.06647  0.0003724   0.4468       0.6552 
  17    rs4793434   70352537      605    0.03719    0.06091   0.000618   0.6106       0.5417 
  19    rs3760702   14588237      549    0.07335    0.07433   0.001777   0.9867       0.3242 
  21     rs219780   37833307      605         NA         NA         NA       NA           NA 
  21  rs199565725   37835238      604         NA         NA         NA       NA           NA 
  21   rs12626330   37835982      570   -0.08045    0.05846   0.003323   -1.376       0.1693 
  22   rs13054904   23410918      599   -0.05101     0.1577  0.0001752  -0.3234       0.7465 
