# Supplementary material for: A Genetic Polymorphism in the WDR72 Gene is Associated With Calcium Nephrolithiasis in the Chinese Han Population
Source: Front Genet. 2022 Jul 14;13:897051. doi: 10.3389/fgene.2022.897051 (PMC9333346; doi:10.3389/fgene.2022.897051)
Supplement: Supplementary file 1 [file DataSheet2.zip › Data Sheet 2/data-LJW-Front Genet/QTL/WLJ01_UROIMPUQC_Na.qassoc]

 CHR          SNP         BP    NMISS       BETA         SE         R2        T            P 
   1   rs10917002   21836340      614     0.0097     0.1573  6.217e-06  0.06168       0.9508 
   1    rs1256328   21896767      626     0.1204     0.1729  0.0007764   0.6963       0.4865 
   2     rs780093   27742603      626    0.04616     0.1418  0.0001698   0.3256       0.7449 
   2   rs13003198  234257105      563   -0.05389     0.1442  0.0002489  -0.3738       0.7087 
   3    rs7627468  121946099      548   -0.01491      0.154  1.716e-05  -0.0968       0.9229 
   4    rs1481012   89039082      626    -0.2589     0.1484   0.004858   -1.745       0.0814 
   5   rs12654812  176794191      626    -0.1843     0.1531   0.002317   -1.204       0.2291 
   5   rs56235845  176798040      580   -0.07802       0.18  0.0003249  -0.4334       0.6649 
   6   rs77648599  160624115      602       1.54     0.6602   0.008991    2.333      0.01997 
   7   rs12539707   27626165      621   -0.02653     0.2788  1.463e-05 -0.09515       0.9242 
   7   rs12666466   30916430      626      0.246     0.2447   0.001616    1.005       0.3152 
  11    rs4529910  111243102      566     -0.166     0.1509   0.002139     -1.1        0.272 
  13    rs1037271   42779410      584     0.1501     0.1484   0.001755    1.011       0.3122 
  15     rs578595   53997089      537   -0.08809     0.2395  0.0002528  -0.3678       0.7132 
  16     rs889299   23381914      626     0.1067     0.1454  0.0008625   0.7339       0.4633 
  17    rs1010269   59448945      557    -0.1369     0.1577   0.001356   -0.868       0.3858 
  17    rs4793434   70352537      626   -0.06117     0.1524  0.0002581  -0.4013       0.6883 
  19    rs3760702   14588237      569    0.01938     0.1798  2.049e-05   0.1078       0.9142 
  21     rs219780   37833307      626         NA         NA         NA       NA           NA 
  21  rs199565725   37835238      625         NA         NA         NA       NA           NA 
  21   rs12626330   37835982      590     0.1985     0.1456   0.003153    1.364       0.1732 
  22   rs13054904   23410918      620     0.2992     0.3882  0.0009601   0.7707       0.4412 
