# Supplementary material for: A Genetic Polymorphism in the WDR72 Gene is Associated With Calcium Nephrolithiasis in the Chinese Han Population
Source: Front Genet. 2022 Jul 14;13:897051. doi: 10.3389/fgene.2022.897051 (PMC9333346; doi:10.3389/fgene.2022.897051)
Supplement: Supplementary file 1 [file DataSheet2.zip › Data Sheet 2/data-LJW-Front Genet/QTL/WLJ01_UROIMPUQC_PTH.qassoc]

 CHR          SNP         BP    NMISS       BETA         SE         R2        T            P 
   1   rs10917002   21836340       82      3.668       5.94   0.004744   0.6175       0.5387 
   1    rs1256328   21896767       83     0.1975      6.966  9.924e-06  0.02835       0.9775 
   2     rs780093   27742603       83    -0.4808      5.315   0.000101 -0.09047       0.9281 
   2   rs13003198  234257105       74      5.688      5.903    0.01273   0.9635       0.3385 
   3    rs7627468  121946099       71     -2.132      6.564   0.001527  -0.3248       0.7463 
   4    rs1481012   89039082       83     -7.301      5.268    0.02317   -1.386       0.1696 
   5   rs12654812  176794191       83     -3.267      5.705   0.004033  -0.5727       0.5684 
   5   rs56235845  176798040       75     -7.105       7.34    0.01267  -0.9679       0.3363 
   6   rs77648599  160624115       81       8.39      35.03  0.0007255   0.2395       0.8113 
   7   rs12539707   27626165       83      9.419      10.84   0.009234   0.8689       0.3875 
   7   rs12666466   30916430       83     -7.811      8.711   0.009831  -0.8968       0.3725 
  11    rs4529910  111243102       80      2.008      5.783   0.001544   0.3473       0.7293 
  13    rs1037271   42779410       79     -4.764      5.824   0.008613  -0.8179       0.4159 
  15     rs578595   53997089       65    -0.9371      10.52   0.000126  -0.0891       0.9293 
  16     rs889299   23381914       83     -3.654       5.91   0.004697  -0.6183       0.5381 
  17    rs1010269   59448945       73      4.093      5.953   0.006614   0.6876        0.494 
  17    rs4793434   70352537       83      6.994      5.338    0.02075     1.31       0.1938 
  19    rs3760702   14588237       75      6.954      6.663     0.0147    1.044       0.3001 
  21     rs219780   37833307       83         NA         NA         NA       NA           NA 
  21  rs199565725   37835238       83         NA         NA         NA       NA           NA 
  21   rs12626330   37835982       79     -2.736       5.58   0.003114  -0.4904       0.6252 
  22   rs13054904   23410918       83     -2.979      13.62  0.0005906  -0.2188       0.8274 
