# Supplementary material for: A Genetic Polymorphism in the WDR72 Gene is Associated With Calcium Nephrolithiasis in the Chinese Han Population
Source: Front Genet. 2022 Jul 14;13:897051. doi: 10.3389/fgene.2022.897051 (PMC9333346; doi:10.3389/fgene.2022.897051)
Supplement: Supplementary file 1 [file DataSheet2.zip › Data Sheet 2/data-LJW-Front Genet/QTL/WLJ01_UROIMPUQC_Recurrent.assoc]

 CHR          SNP         BP   A1      F_A      F_U   A2        CHISQ            P           OR           SE          L95          U95 
   1   rs10917002   21836340    T   0.2922   0.2884    C      0.02029       0.8867        1.018       0.1285       0.7917         1.31 
   1    rs1256328   21896767    T   0.2215   0.2145    C      0.08781        0.767        1.042         0.14       0.7922        1.371 
   2     rs780093   27742603    C   0.4573   0.4618    T      0.02462       0.8753       0.9819       0.1161       0.7821        1.233 
   2   rs13003198  234257105    T   0.4389   0.4137    C       0.6967       0.4039        1.108       0.1233       0.8704        1.412 
   3    rs7627468  121946099    G   0.4548    0.474    A       0.3929       0.5308       0.9255       0.1235       0.7265        1.179 
   4    rs1481012   89039082    G   0.3374   0.3224    A        0.306       0.5802         1.07       0.1229       0.8412        1.362 
   5   rs12654812  176794191    A   0.3028   0.2842    G       0.5021       0.4786        1.094       0.1269       0.8532        1.403 
   5   rs56235845  176798040    G   0.2183   0.2137    T      0.03568       0.8502        1.028       0.1458       0.7724        1.368 
   6   rs77648599  160624115    G  0.01073  0.01084    T    0.0003265       0.9856       0.9897       0.5732       0.3218        3.044 
   7   rs12539707   27626165    T  0.09426  0.06101    C        4.777      0.02885        1.602       0.2171        1.047        2.452 
   7   rs12666466   30916430    G   0.0813  0.09605    C       0.7915       0.3736       0.8328       0.2058       0.5564        1.247 
  11    rs4529910  111243102    G   0.4005   0.4333    T        1.195       0.2743       0.8734       0.1238       0.6853        1.113 
  13    rs1037271   42779410    T   0.4053   0.4244    C       0.4158       0.5191       0.9244        0.122       0.7279        1.174 
  15     rs578595   53997089    A   0.1119   0.1295    C       0.7165       0.3973       0.8476       0.1955       0.5778        1.243 
  16     rs889299   23381914    A   0.3252   0.3566    G        1.302       0.2538       0.8696       0.1225        0.684        1.106 
  17    rs1010269   59448945    A   0.3818   0.3576    G       0.6738       0.4117         1.11       0.1268       0.8655        1.423 
  17    rs4793434   70352537    G   0.3333   0.3329    C    0.0002586       0.9872        1.002       0.1228       0.7877        1.275 
  19    rs3760702   14588237    A   0.2295   0.1891    G         2.71      0.09974        1.278        0.149        0.954        1.711 
  21     rs219780   37833307    A        0        0    G           NA           NA           NA           NA           NA           NA 
  21  rs199565725   37835238    0        0        0  AAC           NA           NA           NA           NA           NA           NA 
  21   rs12626330   37835982    G   0.5065   0.4749    C        1.126       0.2887        1.135       0.1193       0.8983        1.434 
  22   rs13054904   23410918    A  0.02282  0.04617    T        4.498      0.03393       0.4824       0.3507       0.2426       0.9593 
