# Supplementary material for: A Genetic Polymorphism in the WDR72 Gene is Associated With Calcium Nephrolithiasis in the Chinese Han Population
Source: Front Genet. 2022 Jul 14;13:897051. doi: 10.3389/fgene.2022.897051 (PMC9333346; doi:10.3389/fgene.2022.897051)
Supplement: Supplementary file 1 [file DataSheet2.zip › Data Sheet 2/data-LJW-Front Genet/QTL/WLJ01_UROIMPUQC_Recurrent.qassoc]

 CHR          SNP         BP    NMISS       BETA         SE         R2        T            P 
   1   rs10917002   21836340      315     0.7259      2.045  0.0004023   0.3549       0.7229 
   1    rs1256328   21896767      317     -1.767      2.368   0.001764   -0.746       0.4562 
   2     rs780093   27742603      317   -0.03517      1.969  1.013e-06 -0.01787       0.9858 
   2   rs13003198  234257105      284     0.9093      2.108  0.0006594   0.4314       0.6665 
   3    rs7627468  121946099      283    -0.6635      2.141  0.0003417  -0.3099       0.7569 
   4    rs1481012   89039082      317     -2.227      1.954   0.004107    -1.14       0.2553 
   5   rs12654812  176794191      317     -2.666      2.057   0.005305   -1.296       0.1959 
   5   rs56235845  176798040      292     -2.775      2.389    0.00463   -1.161       0.2464 
   6   rs77648599  160624115      312     -3.706      14.42   0.000213   -0.257       0.7974 
   7   rs12539707   27626165      316     0.5939      4.064    6.8e-05   0.1461       0.8839 
   7   rs12666466   30916430      317      1.922      3.186   0.001154   0.6032       0.5468 
  11    rs4529910  111243102      293      3.772      2.149    0.01048    1.755      0.08026 
  13    rs1037271   42779410      296      0.488      2.088  0.0001858   0.2337       0.8154 
  15     rs578595   53997089      271     -2.241      3.498   0.001524  -0.6407       0.5223 
  16     rs889299   23381914      317    -0.5047      1.981  0.0002061  -0.2548        0.799 
  17    rs1010269   59448945      282     -1.944      2.074   0.003125   -0.937       0.3496 
  17    rs4793434   70352537      317     -2.234      2.059   0.003721   -1.085       0.2789 
  19    rs3760702   14588237      288      6.666      2.136    0.03295    3.121     0.001984 
  21     rs219780   37833307      317         NA         NA         NA       NA           NA 
  21  rs199565725   37835238      316         NA         NA         NA       NA           NA 
  21   rs12626330   37835982      292      2.483      1.942   0.005605    1.279       0.2021 
  22   rs13054904   23410918      315      3.417      5.251   0.001351   0.6508       0.5157 
