# Supplementary material for: A Genetic Polymorphism in the WDR72 Gene is Associated With Calcium Nephrolithiasis in the Chinese Han Population
Source: Front Genet. 2022 Jul 14;13:897051. doi: 10.3389/fgene.2022.897051 (PMC9333346; doi:10.3389/fgene.2022.897051)
Supplement: Supplementary file 1 [file DataSheet2.zip › Data Sheet 2/data-LJW-Front Genet/QTL/WLJ01_UROIMPUQC_TC.qassoc]

 CHR          SNP         BP    NMISS       BETA         SE         R2        T            P 
   1   rs10917002   21836340       63    0.09026     0.2388   0.002336    0.378       0.7068 
   1    rs1256328   21896767       63    -0.1666     0.2561   0.006892  -0.6506       0.5177 
   2     rs780093   27742603       63    -0.3552     0.2123    0.04388   -1.673      0.09942 
   2   rs13003198  234257105       53     0.2799     0.2405    0.02587    1.164       0.2499 
   3    rs7627468  121946099       55    0.04757     0.2246  0.0008455   0.2118       0.8331 
   4    rs1481012   89039082       63     0.3236      0.202    0.04038    1.602       0.1143 
   5   rs12654812  176794191       63   -0.05765     0.2219   0.001105  -0.2598       0.7959 
   5   rs56235845  176798040       58     0.3251     0.2462     0.0302    1.321        0.192 
   6   rs77648599  160624115       63    -0.2253      1.207  0.0005714  -0.1867       0.8525 
   7   rs12539707   27626165       63     0.6641     0.3903    0.04531    1.701      0.09396 
   7   rs12666466   30916430       63    -0.2401     0.3321   0.008496   -0.723       0.4725 
  11    rs4529910  111243102       59    -0.1135     0.2281   0.004325  -0.4976       0.6207 
  13    rs1037271   42779410       57      0.129     0.2273    0.00582   0.5674       0.5727 
  15     rs578595   53997089       53     0.3198     0.3467    0.01642   0.9226       0.3606 
  16     rs889299   23381914       63   -0.03644     0.2185  0.0004557  -0.1668       0.8681 
  17    rs1010269   59448945       56   -0.04903     0.2143  0.0009688  -0.2288       0.8199 
  17    rs4793434   70352537       63    -0.2688     0.2339     0.0212   -1.149       0.2549 
  19    rs3760702   14588237       55    -0.0663     0.2544    0.00128  -0.2606       0.7954 
  21     rs219780   37833307       63         NA         NA         NA       NA           NA 
  21  rs199565725   37835238       62         NA         NA         NA       NA           NA 
  21   rs12626330   37835982       54    0.03225     0.2581  0.0003001   0.1249        0.901 
  22   rs13054904   23410918       62      0.143     0.4819   0.001466   0.2968       0.7676 
