# Supplementary material for: A Genetic Polymorphism in the WDR72 Gene is Associated With Calcium Nephrolithiasis in the Chinese Han Population
Source: Front Genet. 2022 Jul 14;13:897051. doi: 10.3389/fgene.2022.897051 (PMC9333346; doi:10.3389/fgene.2022.897051)
Supplement: Supplementary file 1 [file DataSheet2.zip › Data Sheet 2/data-LJW-Front Genet/QTL/WLJ01_UROIMPUQC_TG.qassoc]

 CHR          SNP         BP    NMISS       BETA         SE         R2        T            P 
   1   rs10917002   21836340       64    -0.2331     0.1193    0.05801   -1.954      0.05521 
   1    rs1256328   21896767       64    0.03128     0.1321  0.0009029   0.2367       0.8137 
   2     rs780093   27742603       64   -0.03341     0.1111   0.001457  -0.3008       0.7646 
   2   rs13003198  234257105       54    0.07776     0.1182    0.00826   0.6581       0.5134 
   3    rs7627468  121946099       56   -0.05916     0.1205   0.004448  -0.4912       0.6253 
   4    rs1481012   89039082       64     0.1068     0.1037    0.01682     1.03       0.3071 
   5   rs12654812  176794191       64   0.009204     0.1142  0.0001047  0.08056        0.936 
   5   rs56235845  176798040       59     0.1221     0.1305    0.01512   0.9356       0.3534 
   6   rs77648599  160624115       64    -0.3935     0.6228   0.006398  -0.6318       0.5298 
   7   rs12539707   27626165       64     0.1535     0.2057   0.008898   0.7461       0.4584 
   7   rs12666466   30916430       64     0.1483     0.1677    0.01245   0.8841       0.3801 
  11    rs4529910  111243102       60     0.1569     0.1144    0.03144    1.372       0.1753 
  13    rs1037271   42779410       58    0.02334     0.1119  0.0007771   0.2087       0.8355 
  15     rs578595   53997089       54    -0.2589     0.1771    0.03948   -1.462       0.1498 
  16     rs889299   23381914       64    -0.2099     0.1091    0.05629   -1.923      0.05908 
  17    rs1010269   59448945       57     0.1901     0.1316    0.03656    1.445       0.1542 
  17    rs4793434   70352537       64     0.2775      0.117    0.08327    2.373      0.02076 
  19    rs3760702   14588237       55  -0.008443     0.1139  0.0001037 -0.07415       0.9412 
  21     rs219780   37833307       64         NA         NA         NA       NA           NA 
  21  rs199565725   37835238       63         NA         NA         NA       NA           NA 
  21   rs12626330   37835982       55    0.03176     0.1343   0.001054   0.2365       0.8139 
  22   rs13054904   23410918       63    0.06054       0.25  0.0009605   0.2422       0.8095 
