# Supplementary material for: A Genetic Polymorphism in the WDR72 Gene is Associated With Calcium Nephrolithiasis in the Chinese Han Population
Source: Front Genet. 2022 Jul 14;13:897051. doi: 10.3389/fgene.2022.897051 (PMC9333346; doi:10.3389/fgene.2022.897051)
Supplement: Supplementary file 1 [file DataSheet2.zip › Data Sheet 2/data-LJW-Front Genet/QTL/WLJ01_UROIMPUQC_U-P.qassoc]

 CHR          SNP         BP    NMISS       BETA         SE         R2        T            P 
   1   rs10917002   21836340       41     0.9118       2.04   0.005095   0.4469       0.6574 
   1    rs1256328   21896767       42    -0.9047       2.51   0.003238  -0.3605       0.7204 
   2     rs780093   27742603       42     -2.147      1.855     0.0324   -1.157        0.254 
   2   rs13003198  234257105       41    -0.7113      1.929   0.003476  -0.3688       0.7143 
   3    rs7627468  121946099       35    -0.2584      2.072  0.0004709  -0.1247       0.9015 
   4    rs1481012   89039082       42     -2.893      1.776    0.06218   -1.629       0.1113 
   5   rs12654812  176794191       42      1.762      1.862    0.02189   0.9463       0.3497 
   5   rs56235845  176798040       36      3.758      2.691    0.05422    1.396       0.1717 
   6   rs77648599  160624115       42     -7.951      8.828    0.01988  -0.9006       0.3732 
   7   rs12539707   27626165       42     -0.906      3.294   0.001888  -0.2751       0.7847 
   7   rs12666466   30916430       42     0.6739      2.768    0.00148   0.2435       0.8089 
  11    rs4529910  111243102       39      -4.16      2.389    0.07575   -1.741      0.08992 
  13    rs1037271   42779410       39      3.668      2.042    0.08021    1.796      0.08062 
  15     rs578595   53997089       32     -4.725      4.809    0.03117  -0.9825       0.3337 
  16     rs889299   23381914       42      1.578      2.195    0.01275   0.7187       0.4765 
  17    rs1010269   59448945       39     0.6844      1.648   0.004637   0.4152       0.6804 
  17    rs4793434   70352537       42     -2.283      1.971    0.03244   -1.158       0.2537 
  19    rs3760702   14588237       38     0.6845      2.296   0.002462   0.2981       0.7673 
  21     rs219780   37833307       42         NA         NA         NA       NA           NA 
  21  rs199565725   37835238       42         NA         NA         NA       NA           NA 
  21   rs12626330   37835982       39     0.4739      2.038   0.001459   0.2325       0.8174 
  22   rs13054904   23410918       42          6      5.193     0.0323    1.155       0.2548 
